# Supplementary material for: Advances in gene ontology utilization improve statistical power of annotation enrichment
Source: PLoS One. 2019 Aug 15;14(8):e0220728. doi: 10.1371/journal.pone.0220728 (PMC6695228; doi:10.1371/journal.pone.0220728)
Supplement: S1 File — (ZIP) [file pone.0220728.s001.zip]

Archive with 12 entries (11 files):
- RelationsFiguresTablesSupplemental/
- RelationsFiguresTablesSupplemental/S1 - Comparing adjusted p-values between omitted has_part and GOcats part_of_some edges.xlsx
- RelationsFiguresTablesSupplemental/Table1 - Frequency of relationships in the Gene Ontology and suggested semantic correspondence classes to reduce ambiguity.xlsx
- RelationsFiguresTablesSupplemental/Table7 - Description of Equine fetus tissue samples.xlsx
- RelationsFiguresTablesSupplemental/Table2 - Prevalence of potential has_part (HP) relationship mapping errors in GO.xlsx
- RelationsFiguresTablesSupplemental/Figure3 - Comparing p-values of significantly-enriched annotations using GOcats paths vs excluding has_part edges.tif
- RelationsFiguresTablesSupplemental/Table6 - Neighbor vs extreme time point comparison.xlsx
- RelationsFiguresTablesSupplemental/Table3 - Summary of GO term mapping errors resulting from misevaluation of relationships with respect to semantic scoping.xlsx
- RelationsFiguresTablesSupplemental/Table5 - Binomial test results for GOcats vs no_hp enrichemnt for horse cartilage development timeseries comparisons.xlsx
- RelationsFiguresTablesSupplemental/Figure1 - GOcats data flow diagram for subgraph creation and GAF mapping.tif
- RelationsFiguresTablesSupplemental/Table4 - Uniquely enriched terms between GOcats paths and traditional paths.xlsx
- RelationsFiguresTablesSupplemental/Figure2 - The has_part relation creates paths with of varying semantic scoping which confuses mapping within GO, simplified.tif
