# Supplementary material for: Advances in gene ontology utilization improve statistical power of annotation enrichment
Source: PLoS One. 2019 Aug 15;14(8):e0220728. doi: 10.1371/journal.pone.0220728 (PMC6695228; doi:10.1371/journal.pone.0220728)
Supplement: S1 File — (ZIP) [file pone.0220728.s001.zip › RelationsFiguresTablesSupplemental/S1 - Comparing adjusted p-values between omitted has_part and GOcats part_of_some edges.xlsx]

## Sheet: Sheet1
GO	Padjust-GOcats	Padjust-nohaspart (traditional analysis)
GO:0000070	0.000829412	0.00074649
GO:0000075	5.34444e-13	6.16919e-13
GO:0000077	1.42748e-06	1.51148e-06
GO:0000082	1.17763e-12	1.33162e-12
GO:0000083	5.65446e-05	5.59461e-05
GO:0000086	0.00492599	0.00495553
GO:0000166	8.68712e-05	8.68112e-05
GO:0000226	2.60968e-05	2.7465e-05
GO:0000228	8.45684e-13	9.62242e-13
GO:0000278	1.27612e-28	4.74272e-29
GO:0000280	1.17086e-07	1.68995e-07
GO:0000307	0.00421885	0.00424658
GO:0000723	8.7415e-11	9.97959e-11
GO:0000724	0.000206189	0.000212651
GO:0000725	0.000206189	0.000212651
GO:0000731	6.14388e-10	7.05931e-10
GO:0000775	0.0018471	0.00186269
GO:0000776	0.000325513	0.000332541
GO:0000777	0.00503096	0.00505976
GO:0000779	0.000170985	0.000175217
GO:0000781	2.76731e-06	2.7795e-06
GO:0000784	6.02595e-05	6.08902e-05
GO:0000793	5.13348e-08	5.47751e-08
GO:0000794	0.00141287	0.00144483
GO:0000819	4.93782e-06	1.98435e-06
GO:0001673	0.00503096	0.00505976
GO:0003678	0.000699424	0.000712619
GO:0003684	1.9659e-05	2.09665e-05
GO:0003689	0.00472572	0.00472823
GO:0003697	0.00166704	0.00169252
GO:0004386	0.00942042	0.00966592
GO:0005515	0.00308935	0.00311222
GO:0005524	8.68712e-05	8.68112e-05
GO:0005622	0.00750613	0.00771509
GO:0005634	2.63314e-09	3.02775e-09
GO:0005635	0.00842875	0.00861752
GO:0005654	1.05406e-08	1.11243e-08
GO:0005657	8.23682e-10	1.21312e-09
GO:0005663	0.000129432	0.000136418
GO:0005694	3.90117e-17	4.38657e-17
GO:0005813	0.000981766	0.00195036
GO:0005815	0.000423576	0.000438435
GO:0005819	0.000284722	0.000293349
GO:0005876	0.00722811	0.0073295
GO:0006139	1.23392e-05	1.67445e-05
GO:0006220	0.00555151	0.00558182
GO:0006221	0.00619778	0.00624825
GO:0006259	2.07125e-27	3.07398e-27
GO:0006260	1.30559e-28	1.12206e-27
GO:0006261	2.52394e-20	8.92395e-22
GO:0006266	0.00804203	0.00822341
GO:0006268	0.000361712	0.000371755
GO:0006270	1.38995e-10	1.56492e-10
GO:0006271	3.26744e-07	1.97019e-06
GO:0006275	0.000195545	0.000201887
GO:0006281	1.13345e-16	1.68218e-16
GO:0006284	0.000342628	0.000352243
GO:0006289	0.00772753	0.00794122
GO:0006296	0.00505319	0.00508122
GO:0006297	1.84938e-06	1.9213e-06
GO:0006298	0.000146345	0.000150062
GO:0006301	1.25732e-06	1.35919e-06
GO:0006302	0.000334174	0.000304458
GO:0006310	1.27612e-28	3.02769e-05
GO:0006725	1.31797e-05	1.79099e-05
GO:0006760	0.0032966	0.00331926
GO:0006950	1.44515e-05	5.59461e-05
GO:0006974	1.73211e-18	2.78489e-18
GO:0006978	0.00731717	0.00745266
GO:0006996	0.000135898	7.47375e-05
GO:0007017	0.00181786	0.00184533
GO:0007049	4.49271e-27	1.58265e-30
GO:0007051	1.9659e-05	2.09665e-05
GO:0007059	0.0113653	1.53946e-06
GO:0007062	0.000327989	0.000334819
GO:0007088	0.00966275	0.00991293
GO:0007093	1.22916e-09	1.38988e-09
GO:0007098	0.00141287	0.00144483
GO:0007140	0.00472572	0.00472823
GO:0007346	3.24047e-11	3.71916e-11
GO:0008094	0.0702889	0.000454406
GO:0008144	0.000195545	0.000201887
GO:0009147	0.00731717	0.00745266
GO:0009148	0.00503096	0.00505976
GO:0009262	0.00619778	0.00624825
GO:0009314	0.00636026	0.00645266
GO:0010389	0.000579544	0.000599085
GO:0010564	2.77958e-10	3.20852e-10
GO:0010948	1.91307e-06	1.97019e-06
GO:0010965	0.00505319	0.00508122
GO:0015630	3.96871e-05	4.06057e-05
GO:0016043	0.000380155	0.000609255
GO:0016462	0.00724698	0.000139961
GO:0016817	0.00740828	0.000150062
GO:0016818	0.00740828	0.000150062
GO:0017076	0.000100407	0.000100318
GO:0017111	0.0048368	4.71603e-05
GO:0019985	1.36156e-06	1.46961e-06
GO:0022402	5.90304e-28	1.99762e-32
GO:0022616	2.91386e-06	1.77179e-05
GO:0030071	0.00269413	0.00269832
GO:0030330	0.000327989	0.000334819
GO:0030554	0.000233181	0.000240407
GO:0030894	0.000173869	3.83742e-05
GO:0031023	0.00310355	0.00312586
GO:0031099	0.00562445	0.00565468
GO:0031100	0.000327989	0.000334819
GO:0031390	2.84442e-05	2.98592e-05
GO:0031570	3.36095e-09	3.83697e-09
GO:0031571	0.00575609	0.00578508
GO:0031572	0.0013354	0.00136652
GO:0031974	1.60353e-08	1.68572e-08
GO:0031981	1.32785e-10	1.50149e-10
GO:0032200	1.17798e-10	1.33819e-10
GO:0032201	8.07115e-10	9.19568e-10
GO:0032392	0.000829412	0.000837971
GO:0032508	0.00121565	0.00124483
GO:0032553	5.65891e-05	5.59902e-05
GO:0032555	7.92191e-05	7.9197e-05
GO:0032559	0.000186835	0.000193037
GO:0032993	1.50565e-05	0.00434152
GO:0033045	0.00314246	0.00316439
GO:0033170	0.00472572	0.00472823
GO:0033260	1.63305e-12	3.71189e-14
GO:0033554	1.61442e-09	5.6088e-09
GO:0033683	0.00722811	0.0073295
GO:0034641	0.00162249	5.20028e-05
GO:0035639	2.85568e-05	2.99363e-05
GO:0036094	0.000699446	0.000712619
GO:0042276	0.00010568	0.000106592
GO:0042555	9.14269e-06	9.68295e-06
GO:0042769	2.22226e-05	2.36573e-05
GO:0042770	0.0027976	0.00280174
GO:0042772	0.00731717	0.00745266
GO:0042802	0.00155366	0.00157794
GO:0043142	0.00863704	0.0088681
GO:0043226	0.00847669	0.0086652
GO:0043227	0.00128037	0.0013105
GO:0043228	1.89892e-08	1.92077e-08
GO:0043229	0.00904215	0.00928246
GO:0043231	8.30985e-05	8.30665e-05
GO:0043232	1.89892e-08	1.92077e-08
GO:0043233	1.60353e-08	1.68572e-08
GO:0043596	2.91386e-06	2.36573e-05
GO:0043601	0.0002605	0.000268482
GO:0044422	0.00141287	0.00144483
GO:0044427	1.26438e-15	1.25517e-15
GO:0044428	1.45578e-13	1.71044e-13
GO:0044446	0.00185524	0.00187068
GO:0044454	1.21246e-11	1.39957e-11
GO:0044611	0.00711809	0.0072197
GO:0044770	3.31785e-16	4.77489e-16
GO:0044772	5.36591e-16	7.52125e-16
GO:0044773	5.19175e-06	5.43458e-06
GO:0044774	1.91307e-06	1.97019e-06
GO:0044783	0.00575609	0.00578508
GO:0044786	1.27848e-19	7.33563e-14
GO:0044818	0.00472572	0.00472823
GO:0044819	0.00575609	0.00578508
GO:0044839	0.00579248	0.00582072
GO:0044843	1.93649e-13	2.25411e-13
GO:0045005	0.0101604	0.00151468
GO:0045786	2.40443e-09	2.77548e-09
GO:0045787	1.64582e-05	1.78244e-05
GO:0045930	4.07159e-09	4.61803e-09
GO:0045931	0.00740828	0.00761591
GO:0046483	3.65575e-06	4.96838e-06
GO:0046653	0.00310079	0.00312341
GO:0048285	1.02385e-06	1.5006e-06
GO:0050896	0.210793	0.000712619
GO:0051052	9.14269e-06	9.68295e-06
GO:0051054	4.09562e-06	4.29419e-06
GO:0051225	0.00314246	0.00316439
GO:0051276	2.89918e-12	2.7697e-12
GO:0051301	2.33247e-08	1.06862e-08
GO:0051321	0.000155253	0.000159145
GO:0051716	0.64935	0.00804354
GO:0051726	1.81389e-12	2.121e-12
GO:0051983	0.000143443	0.000149883
GO:0060249	2.85568e-05	2.99363e-05
GO:0070013	1.60353e-08	1.68572e-08
GO:0070316	0.000342628	0.000352243
GO:0070317	0.00126304	0.00129306
GO:0070987	0.0022521	0.00225577
GO:0071103	0.00099527	0.00158976
GO:0071156	0.00397785	0.00400439
GO:0071840	0.000490582	0.000821172
GO:0071897	7.76779e-13	8.89908e-13
GO:0072331	0.00204412	0.00204776
GO:0072401	0.00942042	0.00966592
GO:0072422	0.00942042	0.00966592
GO:0072528	0.00678614	0.00688387
GO:0090068	2.16286e-06	2.17289e-06
GO:0090304	1.4998e-06	1.53406e-06
GO:0090329	0.000195795	0.000202073
GO:0097159	0.00626277	0.00635456
GO:0097367	0.000678019	0.000695506
GO:0098687	2.84582e-09	3.26029e-09
GO:0098813	0.00860824	9.84703e-07
GO:0140014	0.00010864	0.000142853
GO:0140097	0.0416874	6.03759e-09
GO:1900262	0.000434986	0.000449944
GO:1900264	0.000434986	0.000449944
GO:1901265	8.68712e-05	8.68112e-05
GO:1901360	2.03245e-05	2.7465e-05
GO:1901363	0.00586095	0.00588905
GO:1901987	3.48764e-09	3.96833e-09
GO:1901988	8.95627e-05	8.94921e-05
GO:1901990	6.55859e-10	7.50311e-10
GO:1901991	3.09776e-05	3.20753e-05
GO:1901992	0.00575609	0.00578508
GO:1902099	0.0033197	0.00334219
GO:1902749	0.00190695	0.00192259
GO:1902969	0.0339589	0.00185271
GO:1903046	0.00214968	0.00215334
GO:1903047	1.30559e-28	3.5577e-28
GO:2000045	0.00579248	0.00582072
