# Supplementary material for: Advances in gene ontology utilization improve statistical power of annotation enrichment
Source: PLoS One. 2019 Aug 15;14(8):e0220728. doi: 10.1371/journal.pone.0220728 (PMC6695228; doi:10.1371/journal.pone.0220728)
Supplement: S1 File — (ZIP) [file pone.0220728.s001.zip › RelationsFiguresTablesSupplemental/Table1 - Frequency of relationships in the Gene Ontology and suggested semantic correspondence classes to reduce ambiguity.xlsx]

## Sheet: Sheet1
Table 1: Prevalence of relationships in the Gene Ontology and suggested semantic correspondence classes to reduce ambiguity
Relationship	Prevalence in GO All sub-ontologies	Prevalence in GO Cellular Component	Prevalence in GO Biological Process	Prevalence in GO Molecular Function	Correspondence Class	Correspondence members
is_a	72455	5591	54689	12175	Scoping (hyponymy)	hyponym "is_a" hypernym
part_of	8613	1702	5751	1160	Scaling (meronymy)	meronym "part_of" holonym
has_part	736	156	339	241	Scaling (meronymy)	holonym "has_part" meronym
happens_during	24	0	24	0	Spatiotemporal (process-process)	process "happens_during" process
ends_during	1	0	1	0	Spatiotemporal (process-process)	process "ends_during" process
occurs_in	181	0	180	1	Spatiotemporal (process-entity or process-process)	process "occurs_in" entity OR process "occurs_in" process
regulates	3368	0	3322	46	Active (actor-subject)	actor "regulates" subject
positively_regulates	2916	0	2880	36	Active (actor-subject)	actor "positively_regulates" subject
negatively_regulates	2937	0	2285	52	Active (actor-subject)	actor "negatively_regulates" subject
regulated_by‡	0	0	0	0	Active (actor-subject)	subject "regulated_by" actor
before‡	0	0	0	0	Spatiotemporal (prior-latter)	prior "before" latter
‡ These relationships are not found in go but are part of the Relations Ontology
