# Supplementary material for: Advances in gene ontology utilization improve statistical power of annotation enrichment
Source: PLoS One. 2019 Aug 15;14(8):e0220728. doi: 10.1371/journal.pone.0220728 (PMC6695228; doi:10.1371/journal.pone.0220728)
Supplement: S1 File — (ZIP) [file pone.0220728.s001.zip › RelationsFiguresTablesSupplemental/Table7 - Description of Equine fetus tissue samples.xlsx]

## Sheet: Sheet1
Sample Description		Age	Tissue source
Equine Fetus	Interzone (n=7)	45-46 days gestation	Carpal and tarsal joints
	Anlage (n=6)		Metaphysis of distal humerus and femur
Equine Fetus	Interzone (n=7)	57-66 days gestation	Carpal and tarsal joints
	Anlage (n=7)		Metaphysis of distal humerus and femur
Equine Neonate	Articular cartilage (n=7)	0-9 days postnatal	Femorotibial joint
	Epiphyseal cartilage (n=7)		Proximal tibia
