# Supplementary material for: Advances in gene ontology utilization improve statistical power of annotation enrichment
Source: PLoS One. 2019 Aug 15;14(8):e0220728. doi: 10.1371/journal.pone.0220728 (PMC6695228; doi:10.1371/journal.pone.0220728)
Supplement: S1 File — (ZIP) [file pone.0220728.s001.zip › RelationsFiguresTablesSupplemental/Table2 - Prevalence of potential has_part (HP) relationship mapping errors in GO.xlsx]

## Sheet: Sheet1
Table 5: Prevalence of potential has_part (HP) relationship mapping errors in GO
Sub-Ontology	Estimated Potential False Mappings (epMF)	True Mappings (MT)	MT ∩ epMF	Potential False Mappings pMF = epMF - (MT ∩ epMF)	True Mappings without HP (IA_POMT)*	Lost Mappings (MT - IA_POMT)*
Cellular component	30036	56025	6396	23640	49679	6346
Molecular function	10074	62436	1746	8328	56194	6242
Biological process	93092	555543	3277	89815	527869	27674
* IA_PO refers to a graph created with only is_a and part_of relationship edges.
