# Supplementary material for: Advances in gene ontology utilization improve statistical power of annotation enrichment
Source: PLoS One. 2019 Aug 15;14(8):e0220728. doi: 10.1371/journal.pone.0220728 (PMC6695228; doi:10.1371/journal.pone.0220728)
Supplement: S1 File — (ZIP) [file pone.0220728.s001.zip › RelationsFiguresTablesSupplemental/Table6 - Neighbor vs extreme time point comparison.xlsx]

## Sheet: Sheet1
Tissue type	GO Term Set	Terms in set
anlagen	EarlyEnrichedTerms	50
	EarlySupportedEnrichedTermsⱡ	1
	EarlyUniqueEnrichedTermsGocatsⱡ	49
	LateEnrichedTerms	41
	LateSupportedEnrichedTermsⱡ	0
	LateUniqueEnrichedTermsGocatsⱡ	41
Interzone	EarlyEnrichedTerms	22
	EarlySupportedEnrichedTermsⱡ	3
	EarlyUniqueEnrichedTermsGocatsⱡ	19
	LateEnrichedTerms	81
	LateSupportedEnrichedTermsⱡ	3
	LateUniqueEnrichedTermsGocatsⱡ	78
ⱡ Sets defined in equations 8-11
