# Supplementary material for: Advances in gene ontology utilization improve statistical power of annotation enrichment
Source: PLoS One. 2019 Aug 15;14(8):e0220728. doi: 10.1371/journal.pone.0220728 (PMC6695228; doi:10.1371/journal.pone.0220728)
Supplement: S1 File — (ZIP) [file pone.0220728.s001.zip › RelationsFiguresTablesSupplemental/Table3 - Summary of GO term mapping errors resulting from misevaluation of relationships with respect to semantic scoping.xlsx]

## Sheet: Sheet1
Table 6: Summary of GO term mapping errors resulting from misevaluation of relationships with respect to semantic scoping
Ontology	Map2Slim Mappings (Mpair,M2S_ont)*	GOcats Scoping Mappings (Mpair,Gocats_ont)*	Potentially false Map2Slim Mappings pMF,M2S = Mpair,M2S - (Mpair,M2S ∩ Mpair,Gocats_all)*	Map2Slim Correct Mappings MT,M2S = Mpair,M2S ∩ Mpair,Gocats_all*	Possible Map2Slim Percent Error pMF,M2S / Mpair,M2S_ont
All GO	1036141	820467	325180	710961	0.313838
Cellular Component	71835	56025	22059	49776	0.307079
Molecular function	86163	62436	29955	56208	0.347655
Biological process	878143	555543	273166	604977	0.311072
* GOcats_all refers to GOcats-derived mapping pairs across all of GO, while GOcats_ont refers to GOcats-derived mapping pairs for the indicated ontology in each row
