# Supplementary material for: Advances in gene ontology utilization improve statistical power of annotation enrichment
Source: PLoS One. 2019 Aug 15;14(8):e0220728. doi: 10.1371/journal.pone.0220728 (PMC6695228; doi:10.1371/journal.pone.0220728)
Supplement: S1 File — (ZIP) [file pone.0220728.s001.zip › RelationsFiguresTablesSupplemental/Table5 - Binomial test results for GOcats vs no_hp enrichemnt for horse cartilage development timeseries comparisons.xlsx]

## Sheet: Sheet1
Tissue type	Time series comparison	Total enriched terms	Enriched terms with lower p-value with GOcats ancestors	one-sided binonmial test
Anlagen	fetal, 45 days to fetal, 60 days	228	183	6.22316e-21
	fetal, 60 days to neonatal	140	129	5.30941e-27
	fetal, 45 days to neonatal	158	139	5.01009e-24
Interzone	fetal, 45 days to fetal, 60 days	82	55	0.00132125
	fetal, 60 days to neonatal	233	196	1.23384e-27
	fetal, 45 days to neonatal	233	215	2.57663e-44
