# Supplementary material for: Advances in gene ontology utilization improve statistical power of annotation enrichment
Source: PLoS One. 2019 Aug 15;14(8):e0220728. doi: 10.1371/journal.pone.0220728 (PMC6695228; doi:10.1371/journal.pone.0220728)
Supplement: S1 File — (ZIP) [file pone.0220728.s001.zip › RelationsFiguresTablesSupplemental/Table4 - Uniquely enriched terms between GOcats paths and traditional paths.xlsx]

## Sheet: GOcatsUniqueTerms
GO Term	Description	Adjusted p-value	Uniquely enriched in
GO:0035590	purinergic nucleotide receptor signaling pathway	0.000119296	GOcats
GO:0016502	nucleotide receptor activity	0.000103448	GOcats
GO:0035586	purinergic receptor activity	0.000129432	GOcats
GO:0036387	pre-replicative complex	6.02595e-05	GOcats
GO:0042023	dna endoreduplication	2.69717e-10	GOcats
GO:0006313	transposition, dna-mediated	1.30559e-28	GOcats
GO:0031261	dna replication preinitiation complex	5.54595e-06	GOcats
GO:0032196	transposition	1.30559e-28	GOcats
GO:0004888	transmembrane signaling receptor activity	0.00619778	GOcats
GO:0035587	purinergic receptor signaling pathway	0.000129432	GOcats
GO:0098039	replicative transposition, dna-mediated	1.30559e-28	GOcats
GO:0099600	transmembrane receptor activity	0.00619778	GOcats
GO:0001614	purinergic nucleotide receptor activity	0.000119296	GOcats
GO:0005656	nuclear pre-replicative complex	6.02595e-05	GOcats
GO:0000988	transcription factor activity, protein binding	0.0029444	GOcats
GO:0051716	cellular response to stimulus	0.00804354	Traditional paths
GO:0007059	chromosome segregation	1.53946e-06	Traditional paths
GO:0045005	dna-dependent dna replication maintenance of fidelity	0.00151468	Traditional paths
GO:0008094	dna-dependent atpase activity	0.000454406	Traditional paths
GO:0140097	catalytic activity, acting on dna	6.03759e-09	Traditional paths
GO:0050896	response to stimulus	0.000712619	Traditional paths
GO:1902969	mitotic dna replication	0.00185271	Traditional paths
